# Supplementary material for: Compensatory Failure of Autonomic Regulation in Phantom Limb Pain and Its Correlation with Maladaptive Plasticity: A Cross-Sectional HRV Study in Amputees
Source: Biomedicines. 2025 Nov 4;13(11):2710. doi: 10.3390/biomedicines13112710 (PMC12650142; doi:10.3390/biomedicines13112710)
Supplement: Supplementary file 1 [file biomedicines-13-02710-s001.zip]

Archive with 1 entries (1 files):
- biomedicines-3892039-supplementary.pdf
